# Supplementary material for: The TF-miRNA Coregulation Network in Oral Lichen Planus
Source: Biomed Res Int. 2015 May 3;2015:731264. doi: 10.1155/2015/731264 (PMC4433662; doi:10.1155/2015/731264)
Supplement: Supplementary file 1 — Figure S1: The distribution of biological processes regulated by transcription factors, where the percentage denotes the fraction of TFs that regulate the corresponding process. Supplementary Table I: The detailed information about the biological processes in which the TFs and miRNAs are involved for 6 modules in TF-miRNA coregulation network. Supplementary Table II:We derived the interactions between miRNAs and target genes from the 6 modules in TF-miRNA coregulation network. By investigating the expressions of miRNAs and their target genes, we noticed that the expressions of 4 miRNAs, hsa-miR-190, hsa-miR-146b-5p, hsa-miR-29a, and hsa-miR-595, were negatively correlated with that of their target genes. [file 731264.f1.zip › 731264.f1/supplymentary_submit/Supplementary Table I.xlsx]

## Sheet: Module1
Category	Term	PValue	TFs	miRNAs	Up_regulted genes	Down_regulated genes
GOTERM_BP_FAT	GO:0030901~midbrain development	0.00337086	SALL2(downregulated) PEG3(downregulated) ZNF865(downregulated) HES3(downregulated) ZNF283(downregulated) ZIM2(downregulated) FOSB(downregulated) PAX6(downregulated) SIX2(downregulated) ZNF616(upregulated) KDM5D(downregulated) SRY(downregulated) RFX4(downregulated) ZFY(downregulated)	hsa-miR-628-5p(downregulatedregulated)	RFX4, SHH, HES3
KEGG_PATHWAY	hsa04740:Olfactory transduction	0.00547871			OR5M3, OR1N1, OR7A5, OR51S1, OR6V1, GUCA1B, OR2AG1, OR7D4
GOTERM_MF_FAT	GO:0016702~oxidoreductase activity, acting on single donors with incorporation of molecular oxygen, incorporation of two atoms of oxygen	0.00560592			KDM5D, UTY, ASPH	TET1
GOTERM_BP_FAT	GO:0021532~neural tube patterning	0.00579573			SHH, HES3, PAX6
GOTERM_MF_FAT	GO:0016701~oxidoreductase activity, acting on single donors with incorporation of molecular oxygen	0.00584594			KDM5D, UTY, ASPH	TET1
GOTERM_BP_FAT	GO:0008285~negative regulation of cell proliferation	0.0140031			ASPH, TM4SF4, PAX6, CGREF1, NFKBIL1, SHH, SCGB1A1
GOTERM_BP_FAT	GO:0007606~sensory perception of chemical stimulus	0.0154333			LCN1, OR5M3, OR1N1, OR7A5, OR51S1, OR6V1, OR2AG1, OR7D4
GOTERM_BP_FAT	GO:0048598~embryonic morphogenesis	0.0263034			NAT8, TRIM15, GDF5, SIX2, SHH, HES3
GOTERM_MF_FAT	GO:0004984~olfactory receptor activity	0.0302087			OR5M3, OR1N1, OR7A5, OR51S1, OR6V1, OR2AG1, OR7D4
GOTERM_BP_FAT	GO:0007608~sensory perception of smell	0.0303452			OR5M3, OR1N1, OR7A5, OR51S1, OR6V1, OR2AG1, OR7D4
GOTERM_BP_FAT	GO:0007600~sensory perception	0.032006			LCN1, OR5M3, OR1N1, OR7A5, OR51S1, OR6V1, PAX6, GUCA1B, OR2AG1, OR7D4
GOTERM_BP_FAT	GO:0021903~rostrocaudal neural tube patterning	0.0323811			HES3, PAX6
GOTERM_BP_FAT	GO:0030300~regulation of intestinal cholesterol absorption	0.0323811			APOA4, ABCG8
GOTERM_BP_FAT	GO:0030162~regulation of proteolysis	0.0339947			SHH, RNF180, KLKB1
GOTERM_MF_FAT	GO:0016887~ATPase activity	0.035817			ABCG8, ATP2B3, DDX3Y, GTF2H4	RFC1, ATP6V1G2
GOTERM_BP_FAT	GO:0007435~salivary gland morphogenesis	0.0376765			SHH, PAX6
GOTERM_BP_FAT	GO:0030902~hindbrain development	0.0426149			RFX4, SHH, HES3
GOTERM_BP_FAT	GO:0002052~positive regulation of neuroblast proliferation	0.0429433			SHH, PAX6
GOTERM_BP_FAT	GO:0031329~regulation of cellular catabolic process	0.0439068			APOA4, SHH, RNF180

## Sheet: Module2
Category	Term	PValue	TFs	miRNAs	Up_regulted genes	Down_regulated genes
GOTERM_MF_FAT	GO:0004623~phospholipase A2 activity	0.00233	ASCL4(downregulated)	hsa-miR-595(upregulated)	JMJD7-PLA2G4B, PLA2G4B, PLA2G4F, JMJD7, PLA2G3
GOTERM_CC_FAT	GO:0005886~plasma membrane	0.00512534			SLC16A9, IL9R, TAAR6, RASGRF1, OR9A4, EIF5AL1, RTP2, PLA2G3, OR3A2, OPN1LW, OPN1MW, CLDN2, HHIP, OR5M10, PLA2G4F, KCNIP1, OR3A1	KRT1, LY6G6C, XKRX, DSC1
GOTERM_BP_FAT	GO:0050877~neurological system process	0.00764739			RASGRF1, OR3A2, IL12B, OR3A1, OR9A4, OPN1LW, OPN1MW, OR5M10, KCNIP1	CNTNAP2
GOTERM_BP_FAT	GO:0016042~lipid catabolic process	0.0143601			JMJD7, JMJD7-PLA2G4B, APOC2, PLA2G3, PLA2G4B, PLA2G4F
GOTERM_BP_FAT	GO:0050890~cognition	0.016041			RASGRF1, OR3A2, IL12B, OR3A1, OR9A4, OPN1LW, OPN1MW, OR5M10
GOTERM_MF_FAT	GO:0047498~calcium-dependent phospholipase A2 activity	0.0219746			JMJD7-PLA2G4B, PLA2G4B, JMJD7, PLA2G3
GOTERM_MF_FAT	GO:0004620~phospholipase activity	0.0221025			JMJD7-PLA2G4B, PLA2G4B, PLA2G4F, JMJD7, PLA2G3
GOTERM_MF_FAT	GO:0004091~carboxylesterase activity	0.0289614			JMJD7-PLA2G4B, PLA2G4B, PLA2G4F, JMJD7, PLA2G3
GOTERM_BP_FAT	GO:0007600~sensory perception	0.0304211			OR9A4, IL12B, OR3A1, OR3A2, OPN1LW, OPN1MW, OR5M10
GOTERM_CC_FAT	GO:0045095~keratin filament	0.0308628			KRT2, KRTAP5-7	KRT1
GOTERM_MF_FAT	GO:0016298~lipase activity	0.0312229			JMJD7-PLA2G4B, PLA2G4B, PLA2G4F, JMJD7, PLA2G3
GOTERM_MF_FAT	GO:0009881~photoreceptor activity	0.0381468			OPN1MW, OPN1LW
GOTERM_BP_FAT	GO:0018298~protein-chromophore linkage	0.0462996			OPN1MW, OPN1LW
GOTERM_BP_FAT	GO:0051606~detection of stimulus	0.0474556			OPN1MW, KCNIP1, OPN1LW

## Sheet: Module3
Category	Term	PValue	TFs	miRNAs	Up_regulted genes	Down_regulated genes
GOTERM_BP_FAT	GO:0007169~transmembrane receptor protein tyrosine kinase signaling pathway	0.00179174	ELK3(upregulated) RFX8(upregulated) MIXL1(downregulated) HIF1A(upregulated) ZNF552(upregulated)	hsa-miR-34c-5p(upregulated) hsa-miR-34a(upregulated) hsa-miR-26b(upregulated)		AREG, IGF1R, SRC, SOCS2, PTEN, ZFAND5, EREG, ROR2
GOTERM_MF_FAT	GO:0046870~cadmium ion binding	0.00263976			MT1L, MT1E, MT1G, MT1H, MT1P3	MT1JP
GOTERM_BP_FAT	GO:0001944~vasculature development	0.0033887			CYR61	EFNB2, ELK3, HIF1A, PTEN, ZFAND5, EREG, EDN1
GOTERM_BP_FAT	GO:0001525~angiogenesis	0.00589117			CYR61	EDN1, PTEN, EREG, HIF1A, ELK3
GOTERM_CC_FAT	GO:0005829~cytosol	0.00679876			CLIC1, RPL7, ANAPC11, RPL17, ACO1, WDYHV1, EIF4A2	SRC, DIAPH2, PTPN12, PFKFB3, DYNC1I2, NAMPT, PFKFB4, PTEN, CSNK1D, HNRNPH2, FTH1, CDC42
GOTERM_BP_FAT	GO:0048008~platelet-derived growth factor receptor signaling pathway	0.00936233				PTEN, ZFAND5, SRC
GOTERM_BP_FAT	GO:0042060~wound healing	0.0165183			THBD, NOTCH3	ELK3, HIF1A, GAP43, EREG
GOTERM_BP_FAT	GO:0007167~enzyme linked receptor protein signaling pathway	0.0171068				AREG, IGF1R, SRC, SOCS2, PTEN, ZFAND5, EREG, ROR2
GOTERM_BP_FAT	GO:0045740~positive regulation of DNA replication	0.0197803				AREG, IGF1R, EREG
GOTERM_BP_FAT	GO:0007173~epidermal growth factor receptor signaling pathway	0.0197803				AREG, EREG, SRC
GOTERM_CC_FAT	GO:0005794~Golgi apparatus	0.023896			ACO1, SDC4	A4GALT, IFT20, DIAPH2, B3GNT2, MAN2A1, LRRK2, SLC35B3, KCNS3, RNF24, RAB13, ASAP2
GOTERM_BP_FAT	GO:0048514~blood vessel morphogenesis	0.024222			CYR61	EDN1, PTEN, EREG, HIF1A, ELK3
GOTERM_MF_FAT	GO:0005096~GTPase activator activity	0.0296014				LRRK2, SRGAP1, EVI5, ARHGAP28, ASAP2, TBC1D15
GOTERM_BP_FAT	GO:0006003~fructose 2,6-bisphosphate metabolic process	0.0306905				PFKFB3, PFKFB4
KEGG_PATHWAY	hsa04144:Endocytosis	0.0309206			HSPA6	SRC, IGF1R, CDC42, ASAP2, CXCR2
GOTERM_MF_FAT	GO:0003873~6-phosphofructo-2-kinase activity	0.0310609				PFKFB3, PFKFB4
GOTERM_BP_FAT	GO:0006928~cell motion	0.0313698			MIXL1	SRC, GAP43, B3GNT2, CXCR2, TPM4, HIF1A, PTEN, ZFAND5
GOTERM_BP_FAT	GO:0007585~respiratory gaseous exchange	0.0316745				EDN1, ZFAND5, MAN2A1
GOTERM_BP_FAT	GO:0001667~ameboidal cell migration	0.033318			MIXL1	ZFAND5, HIF1A
GOTERM_MF_FAT	GO:0004867~serine-type endopeptidase inhibitor activity	0.0357603				CD109, OVOS2, SERPINB3, SERPINB4, OVOS
GOTERM_CC_FAT	GO:0044459~plasma membrane part	0.0417761			PCDH11X, ITGB5, SDC4, PCDHA6, NOTCH3, CTBP2, GRASP, FFAR3, THBD, MUC12	EFNB2, SRC, IGF1R, GAP43, CD99, SHROOM4, CXCR2, FERMT1, ULBP2, EREG, KCNS3, RAB13, ROR2, CDC42
GOTERM_BP_FAT	GO:0001568~blood vessel development	0.0419991			CYR61	EDN1, PTEN, EREG, HIF1A, ELK3
GOTERM_MF_FAT	GO:0060589~nucleoside-triphosphatase regulator activity	0.0439227				LRRK2, SRGAP1, DNAJB6, RAPGEF5, EVI5, ARHGAP28, ASAP2, TBC1D15
GOTERM_BP_FAT	GO:0007155~cell adhesion	0.0450718			PCDH11X, PCDH11Y, CYR61, PCDHA6, ITGB5	SRC, NPTN, CD99, FERMT1, RAB13, ROR2
GOTERM_BP_FAT	GO:0022610~biological adhesion	0.0454349			PCDH11X, PCDH11Y, CYR61, PCDHA6, ITGB5	SRC, NPTN, CD99, FERMT1, RAB13, ROR2
GOTERM_BP_FAT	GO:0009299~mRNA transcription	0.045684				EREG, HIF1A
GOTERM_CC_FAT	GO:0015629~actin cytoskeleton	0.0463646				MYO1D, TPM4, FERMT1, KLHL2, SHROOM4, DYNC1I2
GOTERM_BP_FAT	GO:0051336~regulation of hydrolase activity	0.0472796				NLRP2, DNAJB6, CXCR2, EVI5, EDN1, ASAP2, TBC1D15
GOTERM_CC_FAT	GO:0005887~integral to plasma membrane	0.0478309			PCDH11X, ITGB5, SDC4, NOTCH3, FFAR3, PCDHA6, THBD, MUC12	EFNB2, IGF1R, CD99, CXCR2, EREG, KCNS3, ROR2
GOTERM_MF_FAT	GO:0008047~enzyme activator activity	0.0483847				LRRK2, SRGAP1, DNAJB6, EVI5, ARHGAP28, ASAP2, TBC1D15
GOTERM_BP_FAT	GO:0043085~positive regulation of catalytic activity	0.0490915			ANAPC11, SDC4	GAP43, NLRP2, HIF1A, CXCR2, EREG, EDN1, CDC42

## Sheet: Module4
Category	Term	PValue	TFs	miRNAs	Up_regulted genes	Down_regulated genes
GOTERM_BP_FAT	GO:0006879~cellular iron ion homeostasis	0.00604241	LIN28A(downregulated)	hsa-miR-29a(upregulated)	CP, FXN, NUBP1
GOTERM_CC_FAT	GO:0044421~extracellular region part	0.00627651			ADAMTSL3, APOD, CFD, KERA, SLIT2, ANGPTL1, CP, COL6A6	SEPP1, XCL2, IL32
GOTERM_MF_FAT	GO:0047718~indanol dehydrogenase activity	0.0073809			AKR1C1, AKR1C3
GOTERM_BP_FAT	GO:0055072~iron ion homeostasis	0.00808888			CP, FXN, NUBP1
GOTERM_MF_FAT	GO:0047115~trans-1,2-dihydrobenzene-1,2-diol dehydrogenase activity	0.0147084			AKR1C1, AKR1C3
GOTERM_BP_FAT	GO:0008037~cell recognition	0.0182196			SLIT2, NCAM2, CADM1
GOTERM_BP_FAT	GO:0007626~locomotory behavior	0.0195352			NPY1R, SLIT2, FXN	SEPP1, XCL2
GOTERM_CC_FAT	GO:0005829~cytosol	0.0214296			RPS26, NPY1R, NTRK2, ALDH1A1, NUBP1, ADH1B, PIK3R1, PDE11A, AKR1C1, FXN	GCH1, PSME1
KEGG_PATHWAY	hsa02010:ABC transporters	0.0223954			ABCA10, ABCG2, ABCA8
GOTERM_CC_FAT	GO:0005615~extracellular space	0.0243905			APOD, CP, CFD, ANGPTL1, SLIT2	SEPP1, XCL2, IL32
GOTERM_MF_FAT	GO:0005506~iron ion binding	0.0266798			NUBP1, SFXN2, CYP4Z1, FXN	CYP2U1
GOTERM_BP_FAT	GO:0000041~transition metal ion transport	0.0293491			CP, SFXN2	SLC31A1
GOTERM_CC_FAT	GO:0030424~axon	0.0295129			NPY1R, NCAM2, NTRK2, CADM1
GOTERM_BP_FAT	GO:0007610~behavior	0.0311474			NPY1R, SLIT2, NTRK2, FXN	SEPP1, XCL2
GOTERM_BP_FAT	GO:0055114~oxidation reduction	0.03217			CYP4Z1, AKR1C1, ADH1B, CP, ALDH1A1, AKR1C3	CYP2U1
GOTERM_BP_FAT	GO:0050884~neuromuscular process controlling posture	0.0334322			FXN	GCH1
GOTERM_CC_FAT	GO:0005576~extracellular region	0.0363355			ADAMTSL3, APOD, CFD, SMR3A, SLIT2, ANGPTL1, CP, KERA, COL6A6	SEPP1, SEMA3D, TMEFF2, IGSF10, XCL2, IL32
GOTERM_BP_FAT	GO:0016226~iron-sulfur cluster assembly	0.0370785			NUBP1, FXN
GOTERM_BP_FAT	GO:0031163~metallo-sulfur cluster assembly	0.0370785			NUBP1, FXN
KEGG_PATHWAY	hsa00980:Metabolism of xenobiotics by cytochrome P450	0.0397861			AKR1C3, AKR1C1, ADH1B
GOTERM_BP_FAT	GO:0048878~chemical homeostasis	0.0429144			NPY1R, FXN, NUBP1, PLP1, CP, AKR1C1
GOTERM_BP_FAT	GO:0007155~cell adhesion	0.0468694			HEPN1, NLGN1, CD36, NCAM2, COL6A6, HEPACAM, CADM1	IL32
GOTERM_BP_FAT	GO:0022610~biological adhesion	0.0471404			HEPN1, NLGN1, CD36, NCAM2, COL6A6, HEPACAM, CADM1	IL32

## Sheet: Module5
Category	Term	PValue	TFs	miRNAs	Up_regulted genes	Down_regulated genes
GOTERM_BP_FAT	GO:0019748~secondary metabolic process	0.000565226	THRA(downregulated) NR1D1(downregulated) NR1D2(downregulated)	hsa-miR-190(upregulated)	'IDH1', 'DHRS3', 'NAPRT1'	'CRABP2'
GOTERM_MF_FAT	GO:0003707~steroid hormone receptor activity	0.00495459			'NR1D1', 'NR1D2', 'THRA'
GOTERM_MF_FAT	GO:0033293~monocarboxylic acid binding	0.00598901			'AKR1C1', 'AKR1C2'	'CRABP2'
GOTERM_MF_FAT	GO:0004879~ligand-dependent nuclear receptor activity	0.00688146			'NR1D1', 'NR1D2', 'THRA'
GOTERM_MF_FAT	GO:0047115~trans-1,2-dihydrobenzene-1,2-diol dehydrogenase activity	0.00859979			'AKR1C1', 'AKR1C2'
GOTERM_BP_FAT	GO:0006766~vitamin metabolic process	0.0104437			'NAPRT1', 'DHRS3'	'CRABP2'
GOTERM_MF_FAT	GO:0032052~bile acid binding	0.0128729			'AKR1C1', 'AKR1C2'
GOTERM_BP_FAT	GO:0007586~digestion	0.0151012			'AKR1C1', 'AKR1C2'	'CYP39A1'
GOTERM_MF_FAT	GO:0031406~carboxylic acid binding	0.0382587			'AKR1C1', 'AKR1C2'	'CRABP2'
GOTERM_BP_FAT	GO:0008206~bile acid metabolic process	0.038627			'AKR1C1'	'CYP39A1'
GOTERM_MF_FAT	GO:0016628~oxidoreductase activity, acting on the CH-CH group of donors, NAD or NADP as acceptor	0.0402183			'AKR1C1', 'AKR1C2'
GOTERM_BP_FAT	GO:0055114~oxidation reduction	0.0410341			'IDH1', 'AKR1C1', 'AKR1C2', 'DHRS3'	'CYP39A1'
GOTERM_BP_FAT	GO:0065003~macromolecular complex assembly	0.0464121			'VCX', 'APOM', 'AKR1C1', 'HIST1H2BC', 'HIST2H2BF'
GOTERM_BP_FAT	GO:0001523~retinoid metabolic process	0.0465737			'DHRS3'	'CRABP2'
GOTERM_BP_FAT	GO:0006776~vitamin A metabolic process	0.0465737			'DHRS3'	'CRABP2'
GOTERM_BP_FAT	GO:0016101~diterpenoid metabolic process	0.0465737			DHRS3	CRABP2

## Sheet: Module6
Category	Term	PValue	TFs	miRNAs	Up_regulted genes	Down_regulated genes
GOTERM_MF_FAT	GO:0020037~heme binding	0.022471	ZNF626(downregulated)	hsa-miR-146b-5p(upregulated)	CYP3A5, CYP11A1	CYP39A1
GOTERM_MF_FAT	GO:0046906~tetrapyrrole binding	0.0253161			CYP3A5, CYP11A1	CYP39A1
GOTERM_MF_FAT	GO:0008395~steroid hydroxylase activity	0.028513			CYP11A1	CYP39A1
GOTERM_CC_FAT	GO:0005887~integral to plasma membrane	0.0290005			FGFR4, PCDHA6, SLC30A3, TM4SF4, CD55	SLC16A2, PRRG1
GOTERM_CC_FAT	GO:0031226~intrinsic to plasma membrane	0.0319675			FGFR4, PCDHA6, SLC30A3, TM4SF4, CD55	SLC16A2, PRRG1
GOTERM_BP_FAT	GO:0008202~steroid metabolic process	0.0457067			CYP3A5, CYP11A1	CYP39A1
