# Supplementary material for: The TF-miRNA Coregulation Network in Oral Lichen Planus
Source: Biomed Res Int. 2015 May 3;2015:731264. doi: 10.1155/2015/731264 (PMC4433662; doi:10.1155/2015/731264)
Supplement: Supplementary file 1 — Figure S1: The distribution of biological processes regulated by transcription factors, where the percentage denotes the fraction of TFs that regulate the corresponding process. Supplementary Table I: The detailed information about the biological processes in which the TFs and miRNAs are involved for 6 modules in TF-miRNA coregulation network. Supplementary Table II:We derived the interactions between miRNAs and target genes from the 6 modules in TF-miRNA coregulation network. By investigating the expressions of miRNAs and their target genes, we noticed that the expressions of 4 miRNAs, hsa-miR-190, hsa-miR-146b-5p, hsa-miR-29a, and hsa-miR-595, were negatively correlated with that of their target genes. [file 731264.f1.zip › 731264.f1/supplymentary_submit/Supplementary Table II.xlsx]

## Sheet: Sheet1
The regulation level of miRNA in modules and their target genes.
MiRNA	MiRNA regulation level	Target genes	Gene regulation level
		MAN2A1
hsa-miR-26b	up	SRGAP1	up
		ADM
		TBC1D15
hsa-miR-34c-5p	up	EML5	up
		AREG
		EML5
hsa-miR-34a	up	JMJD1C	up
		AREG
		NRIP3
hsa-miR-190	up	NLGN1	down
hsa-miR-146b-5p	up	DLGAP1	down
		PLP1
hsa-miR-29a	up	MED12L	down
		PIK3R1
		MEST	up
hsa-miR-595	up	PLA2G4F	down
hsa-miR-628-5p	down	NALCN	down
